# Supplementary material for: Measuring Instruments for Media Health Literacy: A Systematic Review of Psychometric Properties
Source: Nurs Rep. 2024 Oct 6;14(4):2795–818. doi: 10.3390/nursrep14040206 (PMC11503266; doi:10.3390/nursrep14040206)
Supplement: Supplementary file 1 [file nursrep-14-00206-s001.zip]

Archive with 1 entries (1 files):
- nursrep-3142470-Supplementary.pdf
